# Supplementary material for: Identification of senescence‐related genes in Parkinson's disease reveals candidate therapeutic targets and pathological processes
Source: Animal Model Exp Med. 2026 Jun 30:10.1002/ame2.70240. Online ahead of print. doi: 10.1002/ame2.70240 (PMC13394503; doi:10.1002/ame2.70240)
Supplement: Supplementary file 2 — Table S1. Senescence associated gene. Table S2. The biological function of hub genes. Table S3. Prediction of therapeutic drugs. [file AME2-9999-0-s001.xlsx]

## Sheet: Table S1
Table S1 senescence associated gene
ACLY
AAK1
ABI3
ADCK5
AKR1B1
AGT
AKT1
ALOX15B
AR
ARPC1B
ASF1A
ASPH
ATF7IP
ATM
AURKA
AXL
BAG3
BHLHE40
BCL6
BLK
BLVRA
BMI1
BRAF
BRD7
BRCA1
BTG3
C11orf31
CAV1
CBX7
CBX8
CCND1
CDK1
CDK18
CDK2AP1
CDK6
CDK4
CDKN1A
CDKN1C
CDKN1B
CDKN2A
CDKN2AIP
CDKN2B
CENPA
CEBPB
CHEK1
CKB
CPEB1
CSNK1A1
CTNNAL1
CSNK2A
CXCL1
DDB2
CYR61
DEK
DGCR8
DHCR24
DLX2
DHX9
DPY30
DUSP3
DUSP16
E2F1
EHF
ENDOG
EPHA3
ERRFI1
ETS1
ETS2
EWSR1
FASTK
EZH2
FBXO31
FOXM1
FOS
FOXO3
FXR1
G6PD
GAPDH
GKN1
GATA4
GNG11
GLB1
GRK6
HDAC4
HDAC1
HEPACAM
HJURP
HIVEP1
HK3
HMGB1
HRAS
HSPA5
HSPB2
ID1
ID4
IGFBP1
IFNG
IGFBP3
IGFBP6
IGFBP5
IL1A
IL8
ING1
ING2
IRF3
IRF5
IRF7
ITPK1
ITGB4
ITPKB
ITSN2
KCNJ12
KDM4A
KDM5B
KIAA1524
KL
KSR2
LATS1
LEO1
LGALS3
LIMA1
LIMK1
MAGEA2
MAGOH
MAD2L1
MAP2K1
MAP2K2
MAP2K3
MAP2K6
MAP3K6
MAP2K7
MAP4K1
MAP3K7
MAPK12
MAPKAPK5
45356
MAPK14
MAST1
MATK
MCL1
MDH1
MCRS1
MECP2
MOB3A
MMP9
MORC3
MORF4
MXD4
MVK
MYC
MYLK
NADK
NANOG
NDRG1
NEK1
NEK4
NEK6
NFE2L2
NINJ1
NOTCH3
NOX4
NR2E1
NTN4
NUAK1
OTX2
P3H1
PATZ1
PAK4
PBRM1
PCGF2
PDCD10
PDIK1L
PDZD2
PDPK1
PEBP1
PEX19
PIAS4
PIK3R52A
PIK3C
PIM1
PLA2R1
PKM
PML
PNPT1
PMVK
POT1
POU5F1
PPM1B
PPM1D
PRMT6
PRKCH
PRKCD
PROX1
PRPF19
PSMB5
PTRF
PTTG1
PSMD14
RAD21
RAF1
RB1
RBP2
RBX1
RNASEL
RPS6KA6
RSL1D1
RUNX1
RUVBL2
SENP1
TBX2
TERF2
TERT
TFAP4
TFDP1
TGFB1I1
TLR3
TMSB4X
TNFSF13
TNFSF15
TOP1
TP63
TPR
TP53
TRIM28
TRPM8
TXN
TXNIP
UBTD1
TYK2
VENTX
USP1
VEGFA
WNT16
WNT2
WRN
WT1
XAF1
WWP1
YAP1
YPEL3
ZFP36
ZMAT3
ZNF148
SENP2
SENP7
SERPINE1
SFN
SIK1
SGK1
SIN3B
SIRT1
SIRT6
SIX1
SLC13A3
SLC16A7
SMARCA4
SMG1
SMARCB1
SMURF2
SNAI1
SOCS1
SOD1
SORBS2
SOX2
SPIN1
SOX5
SP1
SPOP
SRC
SREBF1
SRSF1
STAT5B
STK32C
STK40
SUPT5H
SYK
TACC3
TERC

## Sheet: Table S2
Table S2 The biological function of hub genes
Gene	Biological function
IFNG (Interferon γ)	This gene encodes a soluble cytokine that is a member of the type II interferon class. The encoded protein is secreted by cells of both the innate and adaptive immune systems. The active protein is a homodimer that binds to the interferon gamma receptor which triggers a cellular response to viral and microbial infections. Mutations in this gene are associated with an increased susceptibility to v…
IRF7 (Interferon Regulatory Factor 7)	IRF7 has been shown to play a role in the transcriptional activation of virus-inducible cellular genes, including interferon beta chain genes. Inducible expression of IRF7 is largely restricted to lymphoid tissue. The encoded protein plays an important role in the innate immune response against DNA and RNA viruses. Regulates the transcription of type I IFN genes (IFNα and IFNβ) and IFN-stimulated…
CEBPB (CCAAT Enhancer Binding Protein β)	Important transcription factor regulating the expression of genes involved in immune and inflammatory responses. Also plays a significant role in adipogenesis, as well as in the gluconeogenic pathway, liver regeneration, and hematopoiesis. The consensus recognition site is 5'-T[TG]NNGNAA[TG]-3'. Its functional capacity is governed by protein interactions and post-translational protein modificatio…
IL1A (Interleukin 1α)	Cytokine constitutively present intracellularly in nearly all resting non-hematopoietic cells that plays an important role in inflammation and bridges the innate and adaptive immune systems. After binding to its receptor IL1R1 together with its accessory protein IL1RAP, forms the high affinity IL1R complex. Signaling involves the recruitment of adapter molecules such as MYD88, IRAK1 or IRAK4. In …
BRCA1 (Breast Cancer Susceptibility Gene)	This gene encodes a 190 kD nuclear phosphoprotein that plays a role in maintaining genomic stability, and it also acts as a tumor suppressor. The BRCA1 gene contains 22 exons spanning about 110 kb of DNA. The encoded protein combines with other tumor suppressors, DNA damage sensors, and signal transducers to form a large multi-subunit protein complex known as the BRCA1-associated genome surveilla…
SYK (Spleen Associated Tyrosine Kinase)	This gene encodes a member of the family of non-receptor type Tyr protein kinases. This protein is widely expressed in hematopoietic cells and is involved in coupling activated immunoreceptors to downstream signaling events that mediate diverse cellular responses, including proliferation, differentiation, and phagocytosis. It is thought to be a modulator of epithelial cell growth and a potential …
SMARCA4 (SWI/SNF Related BAF Chromatin Remodeling Complex Subunit ATPase 4)	Members of this family have helicase and ATPase activities and are thought to regulate transcription of certain genes by altering the chromatin structure around those genes. The encoded protein is part of the large ATP-dependent chromatin remodeling complex SNF/SWI, which is required for transcriptional activation of genes normally repressed by chromatin. In addition, this protein can bind BRCA1,…
TYK2 (Tyrosine Kinase 2)	Tyrosine kinase of the non-receptor type involved in numerous cytokines and interferons signaling, which regulates cell growth, development, cell migration, innate and adaptive immunity. Plays both structural and catalytic roles in numerous interleukins and IFN signaling. Associates with heterodimeric cytokine receptor complexes and activates STAT family members including STAT1, STAT3, STAT4 or S…
MMP9 (Matrix Metallopeptidase 9)	Proteins of the MMP family are involved in the breakdown of extracellular matrix in normal physiological processes, such as embryonic development, reproduction, and tissue remodeling, as well as in disease processes, such as arthritis and metastasis. Most MMP's are secreted as inactive proproteins which are activated when cleaved by extracellular proteinases. The enzyme encoded by this gene degra…
BCL6 (B-cell lymphoma 6)	Transcriptional repressor mainly required for germinal center (GC) formation and antibody affinity maturation which has different mechanisms of action specific to the lineage and biological functions. Forms complexes with different corepressors and histone deacetylases to repress the transcriptional expression of different subsets of target genes. Represses its target genes by binding directly to…

## Sheet: Table S3
Table S3 Prediction of therapeutic drugs
gene	drug	regulatory approval	indication	interaction score
IL1A	LUTIKIZUMAB	Not Approved		5.220379855888553
IL1A	MABP1	Not Approved		5.220379855888553
IL1A	BERMEKIMAB	Not Approved		5.220379855888553
IL1A	BERMEKIMAB	Not Approved		5.220379855888553
BCL6	ONALESPIB	Not Approved	antineoplastic agent	4.350316546573794
MMP9	CARBOXYLATED GLUCOSAMINE	Not Approved		4.176303884710843
MMP9	ANDECALIXIMAB	Not Approved		4.176303884710843
IFNG	FONTOLIZUMAB	Not Approved	antipsoriatic,for treatment of chron's disease,antiinflammatory agent	3.728842754206109
IFNG	THERAPEUTIC AUTOLOGOUS LYMPHOCYTES	Not Approved		3.728842754206109
IL1A	RILONACEPT	Approved	DMARD,antiinflammatory agent	3.480253237259035
CEBPB	1,2,3-BENZENETRICARBOXYLIC ACID	Not Approved		26.10189927944276
CEBPB	CTPI-2	Not Approved		26.10189927944276
SYK	FOSTAMATINIB DISODIUM	Approved		2.983074203364887
SYK	FOSTAMATINIB	Approved	DMARD,antiinflammatory agent	2.983074203364887
SYK	MIVAVOTINIB CITRATE	Not Approved		2.983074203364887
SYK	LANRAPLENIB	Not Approved		2.983074203364887
IL1A	AMG-108	Not Approved	DMARD,antiinflammatory agent	2.610189927944276
SMARCA4	SMARCA2 DEGRADER PRT7732	Not Approved		2.485895169470739
SMARCA4	SMARCA2 DEGRADER PRT3789	Not Approved		2.485895169470739
MMP9	DP-B99	Not Approved		2.088151942355421
IFNG	FUMARIC ACID	Approved		1.864421377103054
IFNG	RECOMBINANT INTERLEUKIN-1-BETA	Not Approved		1.864421377103054
IFNG	AMG-811	Not Approved		1.864421377103054
SMARCA4	MK-5108	Not Approved		1.657263446313826
SMARCA4	SMD-3040	Not Approved		1.657263446313826
SYK	PRT-2607	Not Approved		1.491537101682443
SYK	CEVIDOPLENIB DIMESYLATE	Not Approved		1.491537101682443
SYK	R-112	Not Approved		1.491537101682443
SYK	R-343	Not Approved		1.491537101682443
MMP9	ULINASTATIN	Not Approved		1.392101294903614
BCL6	FENRETINIDE	Approved	antineoplastic agent	1.288982680466309
IFNG	EDRECOLOMAB	Not Approved		1.242947584735369
MMP9	CURCUMIN PYRAZOLE	Not Approved		1.04407597117771
MMP9	TST10088	Not Approved	antineoplastic agent	1.04407597117771
MMP9	TOZULERISTIDE	Not Approved		1.04407597117771
MMP9	INCYCLINIDE	Not Approved	antineoplastic agent	1.04407597117771
MMP9	S-3304	Not Approved		1.04407597117771
MMP9	AZD-1236	Not Approved		1.04407597117771
SMARCA4	TAZEMETOSTAT	Approved		0.9322106885515273
IFNG	DOXIFLURIDINE	Not Approved		0.9322106885515273
IFNG	PEFLOXACIN	Approved		0.9322106885515273
BCL6	POLATUZUMAB VEDOTIN	Approved		0.9158561150681672
MMP9	DEMETHYLWEDELOLACTONE	Not Approved		0.8352607769421685
TYK2	DEUCRAVACITINIB	Approved		0.7791611725206795
TYK2	ROPSACITINIB	Not Approved		0.7791611725206795
TYK2	TYK2 INHIBITOR 18 [WO2023227946]	Not Approved		0.7791611725206795
TYK2	CRAVACITINIB	Approved		0.7791611725206795
TYK2	CENACITINIB	Not Approved		0.7791611725206795
TYK2	ZASOCITINIB	Not Approved		0.7791611725206795
SYK	ENTOSPLETINIB	Not Approved		0.7457685508412218
SYK	SOVLEPLENIB	Not Approved		0.7457685508412218
SYK	R-348	Not Approved		0.7457685508412218
SYK	R-333	Not Approved		0.7457685508412218
SYK	P505-15	Not Approved	antiinflammatory agent	0.7457685508412218
MMP9	SHARK CARTILAGE EXTRACT AE-941	Not Approved	antineoplastic agent	0.6960506474518071
IL1A	HYDROXYCHLOROQUINE	Approved	antirheumatic agent	0.5800422062098392
IL1A	IMMUNOSUPPRESSANT	Not Approved		0.5800422062098392
BRCA1	CHEMBL:CHEMBL1709259	Not Approved		0.5553595591370801
BRCA1	GAMMA-FAGARINE	Not Approved		0.5553595591370801
BRCA1	CHEMBL:CHEMBL12658	Not Approved		0.5553595591370801
BRCA1	WISTIN	Not Approved		0.5553595591370801
BRCA1	GLABRIDIN	Not Approved		0.5553595591370801
BRCA1	CHEMBL:CHEMBL1333798	Not Approved		0.5553595591370801
BRCA1	CHEMBL:CHEMBL446567	Not Approved		0.5553595591370801
BRCA1	2-PHENYLQUINOLINE	Not Approved		0.5553595591370801
BRCA1	CHEMBL:CHEMBL1404865	Not Approved		0.5553595591370801
BRCA1	CHEMBL:CHEMBL1320798	Not Approved		0.5553595591370801
BRCA1	CHEMBL:CHEMBL1481721	Not Approved		0.5553595591370801
BRCA1	CHEMBL:CHEMBL273891	Not Approved		0.5553595591370801
BRCA1	7-HYDROXYFLAVONE	Not Approved		0.5553595591370801
SMARCA4	DANUSERTIB	Not Approved		0.5524211487712755
IFNG	AMIKACIN	Approved		0.5326918220294442
MMP9	ANTIHYPERTENSIVE AGENT	Not Approved		0.5220379855888554
SMARCA4	LY3009120	Not Approved		0.4971790338941479
SYK	TAMATINIB	Not Approved		0.4971790338941478
TYK2	BREPOCITINIB	Not Approved		0.4674967035124077
IFNG	EMAPALUMAB	Approved		0.4661053442757636
IFNG	GANCICLOVIR	Approved		0.4661053442757636
IL1A	MITOMYCIN	Approved		0.4350316546573794
MMP9	MARIMASTAT	Not Approved	Antineoplastic Agents	0.4176303884710843
MMP9	NEOVASTAT	Not Approved		0.4176303884710842
IFNG	INTERFERON ALFA-2B	Approved	for treatment of hepatitis C,Antineoplastic Agents; Immunomodulatory Agents,for treatment of hepatitis B and C,for treatment of hepatitis	0.3995188665220832
TYK2	COMPOUND 29 [MOSLIN ET AL., 2017]	Not Approved		0.3895805862603397
TYK2	BMS-986202	Not Approved		0.3895805862603397
TYK2	TYK2 INHIBITOR 14L	Not Approved		0.3895805862603397
BRCA1	IROFULVEN	Not Approved		0.3702397060913867
MMP9	REBIMASTAT	Not Approved		0.3480253237259035
SYK	GUSACITINIB	Not Approved		0.2983074203364887
MMP9	PRINOMASTAT	Not Approved		0.2983074203364887
MMP9	CTS-1027	Not Approved		0.2983074203364887
BRCA1	SEMUSTINE	Not Approved		0.27767977956854
BRCA1	CHEMBL:CHEMBL589207	Not Approved		0.27767977956854
BRCA1	CHEMBL:CHEMBL1078244	Not Approved		0.27767977956854
BRCA1	CHEMBL:CHEMBL153505	Not Approved		0.27767977956854
BRCA1	CHEMBL:CHEMBL600315	Not Approved		0.27767977956854
BRCA1	TIAPROFENIC ACID	Not Approved	NSAID	0.27767977956854
BRCA1	RIBOFLAVIN	Approved		0.27767977956854
BRCA1	THUNBERGINOL E	Not Approved		0.27767977956854
BRCA1	PHYTOESTROGEN	Not Approved		0.27767977956854
BRCA1	CHEMBL:CHEMBL1308677	Not Approved		0.27767977956854
BRCA1	PIDNARULEX	Not Approved		0.27767977956854
BRCA1	CHEMBL:CHEMBL66279	Not Approved		0.27767977956854
TYK2	GOLIDOCITINIB	Not Approved		0.2597203908402265
TYK2	ZEMPROCITINIB	Not Approved		0.2597203908402265
SYK	CERDULATINIB	Not Approved		0.2485895169470739
IFNG	URSODIOL	Approved	for prevention of recurrence of colorectal polyps	0.2330526721378818
IFNG	BLEOMYCIN	Approved	antineoplastic agent	0.2330526721378818
SMARCA4	VENETOCLAX	Approved		0.2259904699518854
TYK2	DELGOCITINIB	Not Approved		0.2226174778630513
TYK2	TOFACITINIB	Approved		0.2226174778630513
TYK2	NEZULCITINIB	Not Approved		0.2226174778630513
MMP9	HYDRALAZINE	Approved	antihypertensive agent	0.2088151942355421
IFNG	METHYLPREDNISOLONE	Approved	Anti-Inflammatory Agents; Glucocorticoids	0.2071579307892282
TYK2	LORPUCITINIB	Not Approved		0.1947902931301698
TYK2	SAR-20347	Not Approved		0.1947902931301698
TYK2	OCLACITINIB	Not Approved		0.1947902931301698
TYK2	GDC-0214	Not Approved		0.1947902931301698
TYK2	IZENCITINIB	Not Approved		0.1947902931301698
TYK2	UPADACITINIB HEMIHYDRATE	Approved		0.1947902931301698
TYK2	JAK3 INHIBITOR 34	Not Approved		0.1947902931301698
TYK2	PF-06263276	Not Approved		0.1947902931301698
TYK2	SJ988497	Not Approved		0.1947902931301698
TYK2	PEFICITINIB	Approved	for treatment of rheumatoid arthritis	0.1947902931301698
TYK2	BMS-911543	Not Approved		0.1947902931301698
TYK2	ILGINATINIB	Not Approved		0.1947902931301698
TYK2	JAK3 INHIBITOR 32	Not Approved		0.1947902931301698
TYK2	LASW1393	Not Approved		0.1947902931301698
TYK2	JAK INHIBITOR 20A	Not Approved		0.1947902931301698
TYK2	FILGOTINIB MALEATE	Approved		0.1947902931301698
TYK2	COMPOUND 13 [PMID: 34333981]	Not Approved		0.1947902931301698
TYK2	JAK INHIBITOR 17B	Not Approved		0.1947902931301698
TYK2	CEE321	Not Approved		0.1947902931301698
TYK2	PF-956980	Not Approved		0.1947902931301698
SMARCA4	PONATINIB	Approved	antineoplastic agent	0.191222705343903
IFNG	MELPHALAN	Approved		0.1864421377103054
BRCA1	QUARFLOXIN	Not Approved		0.1851198530456933
BRCA1	CHEMBL:CHEMBL316796	Not Approved		0.1851198530456933
BRCA1	CALYCOSIN	Not Approved		0.1851198530456933
BRCA1	DAIDZIN	Not Approved		0.1851198530456933
BRCA1	ILEPCIMIDE	Not Approved		0.1851198530456933
BRCA1	CHEMBL:CHEMBL593254	Not Approved		0.1851198530456933
BRCA1	CHRYSIN DIMETHYL ETHER	Not Approved		0.1851198530456933
BRCA1	CHEMBL:CHEMBL588525	Not Approved		0.1851198530456933
SMARCA4	DABRAFENIB	Approved	antineoplastic agent	0.1841403829237585
TYK2	FILGOTINIB	Approved	DMARD,antiinflammatory agent	0.1731469272268176
TYK2	IL-12	Not Approved		0.1731469272268176
SYK	CHEMBL:CHEMBL535331	Not Approved		0.1657263446313826
SYK	GSK2646264	Not Approved		0.1657263446313826
SMARCA4	ENMD-2076	Not Approved	antineoplastic agent	0.1603803335142412
TYK2	COMPOUND 6 [PMID: 34333981]	Not Approved		0.1558322345041359
TYK2	2-TERT-BUTYL-9-FLUORO-1,6-DIHYDROBENZO[H]IMIDAZO[4,5-F]ISOQUINOLIN-7-ONE	Not Approved		0.1558322345041359
TYK2	UPADACITINIB	Not Approved		0.1558322345041359
TYK2	COMPOUND 13AC [PMID: 33256400]	Not Approved		0.1558322345041359
TYK2	SOLCITINIB	Not Approved		0.1558322345041359
TYK2	GUSACITINIB	Not Approved		0.1558322345041359
IFNG	THROMBIN	Approved	topical tissue sealant,for treatment of hemophilia B,coagulant	0.1553684480919212
BRCA1	VELIPARIB	Not Approved		0.1514616979464764
SMARCA4	IBRUTINIB	Approved	antineoplastic agent	0.1462291276159258
SMARCA4	PALBOCICLIB	Approved		0.1462291276159258
BRCA1	DIMETHYL YELLOW	Not Approved		0.13883988978427
BRCA1	CHEMBL:CHEMBL588683	Not Approved		0.13883988978427
BRCA1	CHEMBL:CHEMBL1214407	Not Approved		0.13883988978427
BRCA1	CHEMBL:CHEMBL1405979	Not Approved		0.13883988978427
BRCA1	VITAMIN B2	Not Approved		0.13883988978427
BRCA1	6-HYDROXYFLAVONE	Not Approved		0.13883988978427
BRCA1	HARMALOL	Not Approved		0.13883988978427
SMARCA4	RIBOCICLIB	Approved	antineoplastic agent	0.1381052871928188
IFNG	TRASTUZUMAB	Approved	antineoplastic agent	0.1381052871928188
IFNG	THEOPHYLLINE	Approved	bronchodilator	0.1381052871928188
IL1A	OLANZAPINE	Approved	for treatment of bipolar disorder,antidepressant,antipsychotic agent	0.137378417260225
MMP9	METHYLDOPA ANHYDROUS	Approved	Antihypertensive Agents	0.1347194801519626
SMARCA4	VEMURAFENIB	Approved	antineoplastic agent	0.1343727118632832
SMARCA4	ABEMACICLIB	Approved		0.130836587866881
TYK2	CERDULATINIB	Not Approved		0.1298601954201132
IFNG	MELATONIN	Approved	Hypnotics and Sedatives	0.1285807846277968
BRCA1	RUCAPARIB	Approved		0.1156999081535583
TYK2	FEDRATINIB	Approved	antineoplastic agent	0.1113087389315256
TYK2	COMPOUND 30 [PMID: 37057760]	Not Approved		0.1113087389315256
BRCA1	NILE RED	Not Approved		0.111071911827416
BRCA1	CHEMBL:CHEMBL546649	Not Approved		0.111071911827416
BRCA1	CHEMBL:CHEMBL1998001	Not Approved		0.111071911827416
BRCA1	PARP/TANKYRASE INHIBITOR 2X-121	Not Approved		0.111071911827416
BRCA1	CHEMBL:CHEMBL1420181	Not Approved		0.111071911827416
BRCA1	7-HYDROXY ISOFLAVONE	Not Approved		0.111071911827416
BRCA1	CHEMBL:CHEMBL587620	Not Approved		0.111071911827416
BRCA1	CHEMBL:CHEMBL452954	Not Approved		0.111071911827416
BRCA1	VU0001171	Not Approved		0.111071911827416
BRCA1	ONONIN	Not Approved		0.111071911827416
IFNG	THERAPEUTIC GLUCOCORTICOID	Not Approved		0.1096718457119443
SMARCA4	ALISERTIB	Not Approved	antineoplastic agent	0.1035789653946141
SMARCA4	TOZASERTIB	Not Approved	antineoplastic agent	0.1021600754577016
IFNG	SURAMIN	Not Approved		0.09812744090016076
BRCA1	NIRAPARIB	Approved	antineoplastic agent	0.09800462808301413
SMARCA4	VINORELBINE	Approved	antineoplastic agent	0.09561135267195153
IFNG	IBUPROFEN, SODIUM SALT	Approved	NSAID	0.09561135267195152
BRCA1	PHENAMIL METHANESULFONATE	Not Approved		0.09255992652284668
BRCA1	CHEMBL:CHEMBL1574420	Not Approved		0.09255992652284668
BRCA1	CHEMBL:CHEMBL581910	Not Approved		0.09255992652284668
BRCA1	TANSHINONE IIA SULFONATE	Not Approved		0.09255992652284668
BRCA1	CHEMBL:CHEMBL581929	Not Approved		0.09255992652284668
BRCA1	CHEMBL:CHEMBL546865	Not Approved		0.09255992652284668
BRCA1	THIABENDAZOLE	Approved		0.09255992652284668
BRCA1	ANTHRACYCLINE ANTINEOPLASTIC ANTIBIOTIC	Not Approved		0.09255992652284668
TYK2	COMPOUND 25AP [PMID: 37796543]	Not Approved		0.08657346361340884
BRCA1	OLAPARIB	Approved		0.08451123725999045
MMP9	ILOMASTAT	Not Approved		0.08352607769421685
IFNG	AMITRIPTYLINE HYDROCHLORIDE	Approved	analgesic	0.08286317231569132
IFNG	PREDNISONE	Approved	corticosteroid,antiinflammatory agent	0.08286317231569132
BRCA1	TALAZOPARIB	Approved		0.07933707987672574
BRCA1	PIFEXOLE	Not Approved		0.07933707987672574
MMP9	NIFEDIPINE	Approved	Antianginal Agents; Vasodilator Agents	0.07457685508412219
TYK2	BARICITINIB	Approved	DMARD,antiinflammatory agent	0.07083283386551632
TYK2	AT9283	Not Approved	antineoplastic agent	0.07083283386551632
BRCA1	PLATINUM COMPOUND	Not Approved		0.06941994489213502
BRCA1	CHEMBL:CHEMBL114544	Not Approved		0.06941994489213502
BRCA1	BLEOMYCIN	Approved	antineoplastic agent	0.06941994489213502
BRCA1	CHEMBL:CHEMBL484663	Not Approved		0.06941994489213502
TYK2	ZOTIRACICLIB	Not Approved		0.06493009771005663
MMP9	CELECOXIB	Approved	NSAID	0.06233289380165437
BRCA1	SACITUZUMAB GOVITECAN	Approved		0.06170661768189779
TYK2	MOMELOTINIB	Approved		0.05993547480928304
TYK2	RECOMBINANT INTERFERON	Not Approved		0.05993547480928304
BRCA1	TAMOXIFEN	Approved	Hormonal,Antineoplastic Agents	0.05980795252245478
SYK	TAMATINIB	Not Approved		0.05524211487712754
SMARCA4	TRETINOIN	Approved	for treatment of acne	0.05463505866968658
SYK	ADAVOSERTIB	Not Approved	antineoplastic agent	0.05326918220294442
MMP9	BEVACIZUMAB	Approved	antineoplastic agent	0.05220379855888553
TYK2	ALDESLEUKIN	Approved	antineoplastic agent	0.0519440781680453
BRCA1	PIPERINE	Approved		0.05048723264882546
TYK2	RUXOLITINIB	Approved	antiinflammatory agent,antineoplastic agent	0.04869757328254247
BRCA1	MITOMYCIN	Approved		0.04627996326142334
BRCA1	SB 204741	Not Approved		0.04627996326142334
IFNG	CYCLOPHOSPHAMIDE ANHYDROUS	Approved		0.04603509573093962
BRCA1	EMODIN	Not Approved		0.0427199660874677
BRCA1	VINORELBINE	Approved	antineoplastic agent	0.0427199660874677
IFNG	TRETINOIN	Approved	for treatment of acne	0.04097629400226493
BRCA1	QUINALIZARIN	Not Approved		0.03702397060913867
BRCA1	EUFLAVINE	Not Approved		0.03470997244606751
SYK	CHEMBL:CHEMBL379975	Not Approved		0.03389857049278281
MMP9	CURCUMIN	Approved		0.03163866579326396
BRCA1	OXALIPLATIN	Approved		0.02922945048089895
SYK	PD-0166285	Not Approved		0.02868340580158545
TYK2	JNJ-7706621	Not Approved		0.02833313354620653
SYK	CEDIRANIB	Not Approved	antineoplastic agent	0.02663459110147221
SYK	ERLOTINIB	Approved	antineoplastic agent	0.02663459110147221
BRCA1	PURPURIN	Not Approved		0.0264456932922419
SYK	ENTRECTINIB	Approved		0.0261673175733762
IFNG	CISPLATIN	Approved		0.02536627723949734
BRCA1	THERAPEUTIC HORMONE	Not Approved		0.02524361632441273
BRCA1	MITOXANTRONE	Approved	antineoplastic agent	0.02524361632441273
SYK	GW441756X	Not Approved		0.02294672464126836
BRCA1	DEPHOSTATIN	Not Approved		0.0222143823654832
BRCA1	APIGENIN	Approved		0.02135998304373385
SYK	IMATINIB	Approved	antineoplastic agent	0.02071579307892282
SYK	DASATINIB ANHYDROUS	Approved	antineoplastic agent	0.01962548818003215
TYK2	HESPERADIN	Not Approved		0.01947902931301699
BRCA1	CISPLATIN	Approved		0.01888978092302993
TYK2	GO-6976	Not Approved		0.01812002726792278
BRCA1	GEMCITABINE	Approved	antineoplastic agent	0.01810955084142652
BRCA1	AURINTRICARBOXYLIC ACID	Not Approved		0.0179148244882929
SMARCA4	CISPLATIN	Approved		0.01691085149299823
BRCA1	DAUNORUBICIN HYDROCHLORIDE	Approved		0.01682907754960849
SYK	SP-600125	Not Approved		0.01675884383912858
SYK	RG-1530	Not Approved		0.01586741597534514
SYK	CYC-116	Not Approved		0.01537667115136539
SYK	NVP-TAE684	Not Approved		0.014480942734781
SYK	PACLITAXEL	Approved	for treatment of peripheral arterial disease (PAD),DMARD,antiinflammatory agent,antineoplastic agent	0.01355942819711312
BRCA1	CARBOPLATIN	Approved		0.01291533858458325
SYK	ILORASERTIB	Not Approved		0.01285807846277968
SYK	CENISERTIB	Not Approved	antineoplastic agent	0.01264014492951223
BRCA1	RESVERATROL	Approved	antineoplastic agent,antidiabetic,for treatment of herpes simplex virus 1	0.01133386855381796
BRCA1	DOXORUBICIN HYDROCHLORIDE	Approved	antineoplastic agent	0.01125728836088676
TYK2	TOZASERTIB	Not Approved	antineoplastic agent	0.01067344071946136
BRCA1	PACLITAXEL	Approved	for treatment of peripheral arterial disease (PAD),DMARD,antiinflammatory agent,antineoplastic agent	0.01009744652976509
BRCA1	DIPYRIDAMOLE	Approved	antithrombotic,anticoagulant	0.009917134984590717
BRCA1	CEDIRANIB	Not Approved	antineoplastic agent	0.009917134984590717
TYK2	TAMATINIB	Not Approved		0.009619273734823205
TYK2	SP-600125	Not Approved		0.008754619915962693
TYK2	RG-1530	Not Approved		0.008288948643837018
TYK2	CYC-116	Not Approved		0.008032589407429685
TYK2	DOVITINIB	Not Approved	antineoplastic agent	0.007714467054660194
TYK2	NVP-TAE684	Not Approved		0.007564671577870675
TYK2	PF-562271	Not Approved		0.007214455301117403
TYK2	ILORASERTIB	Not Approved		0.00671690665966103
TYK2	CENISERTIB	Not Approved	antineoplastic agent	0.006603060784073556
